# Supplementary material for: A revised Holocene coral sea-level database from the Florida reef tract, USA
Source: PeerJ. 2020 Jan 20;8:e8350. doi: 10.7717/peerj.8350 (PMC6977503; doi:10.7717/peerj.8350)
Supplement: Table 1 — All data appear as they were originally reported. Data in bold text indicate recalculated values from this study. Data that are underlined failed the U-series screening criteria employed in this study. See Methods for further details. [file peerj-08-8350-s001.xlsx]

## Sheet: Ludwig et al (1996)
Data of: Ludwig KR, Muhs DR, Halley RB, Shinn EA (1996). Sea-level records at ~80 ka from tectonically stable platforms: Florida and Bermuda. Geology 24:21–24
Sample ID	Age	-2sig	+2sig	U	Th	234U/238U	2 sig	230Th/238U	2 sig	234U/238U	2 sig	234U/238U Init.	d238U Init.	Age
	ka	kyr	kyr	ppm	ppb	Act.	error	Act.	error	initial	error		‰	(yrs BP)
FL-32	8.16	0.1	0.1	3.31	0.24	1.1446	0.001	0.0829	0.001	1.1479	0.0011	1.14798	148	8186
Half-lives used:
230Th = 75,380 yr
234U = 244,600 yr
"Ages include a neglible to very small correction for a secular-equilibrium detrital component with 232Th/238U= 3.8".

## Sheet: Toscano (1996)
Data of: Toscano MA (1996) Late Quaternary stratigraphy, sea-level history, and paleoclimatology of the southeast Florida outer continental shelf. PhD thesis, University of South Florida, p 280
Sample ID	Age	-2sig	+2sig	Range (ka)		Initial	+/-	234/238	+/-	230/234	+/-	234/238	+/-	230/234	+/-	230/232	+/-	U conc	Th conc	Th run	%error	234/238U Init.	d238U Init.	Age
	ka	kyr	kyr	from	to	234/238	2 sig	At.rat	2 sig	At.rat	2 sig	Act.	2 sig	Act.	2 sig	Act.	2 sig	ppm	ppb	1 sig err	1 sig		(‰)	(yrs BP)
CSFT4 2#3	6991	187	187	6804	7179	1.14	0	6.22e-05	3e-07	0.019	0	1.138	0.005	0.062	0.002	257	9	2.82	2.49	1.27	1.3	1.14074	140.742	6970
CSFT4 3#4	7548	153	153	7395	7700	1.147	0	6.26e-05	3.66e-07	0.021	0	1.143	0.007	0.067	0.001	616	24	2.72	1.09	0.93	1	1.14608	146.08	7551
CSFT4 4#3	7278	352	353	6926	7631	1.153	0	6.29e-05	3.03e-07	0.02	0.001	1.15	0.006	0.065	0.003	1320	160	2.84	0.51	2.33	2.4	1.15313	153.13	7318
CDR-1 09.22	4990	172	172	4818	5162	1.148	0	6.27e-05	2.96e-07	0.014	0	1.146	0.005	0.045	0.002	580	32	2.44	0.69	1.67	1.7	1.14808	148.081	5016
CDR-1 15.22	7130	144	144	6986	7274	1.157	0.001	6.32e-05	2.98e-07	0.02	0	1.154	0.005	0.064	0.001	2274	81	2.52	0.26	0.95	1	1.15716	157.162	7202
CDR-2 15.33	6078	77	78	6001	6156	1.142	0	6.24e-05	2.71e-07	0.017	0	1.14	0.005	0.054	0.001	672	16	2.57	0.76	0.58	0.6	1.14241	142.41	6046
CDR-3 19.99	6603	151	151	6452	6754	1.124	0.001	6.14e-05	4.34e-07	0.018	0	1.131	0.008	0.059	0.001	743	17	2.27	0.64	1.08	1.1	1.13347	133.472	6623
CSFT4A 1#11	7520	205	205	7315	7725	1.141	0	6.23e-05	7.38e-07	0.021	0.001	1.138	0.013	0.067	0.002	6192	171	2.9	0.12	1.29	1.4	1.14097	140.973	7552
CSFT4A 2#1	7426	80	80	7346	7506	1.145	0	6.25e-05	2.4e-07	0.02	0	1.142	0.004	0.066	0.001	1092	25	2.88	0.68	0.46	0.5	1.14501	145.011	7435
USGS-2 09.30	6934	165	165	6769	7100	1.14	0	6.22e-05	3.68e-07	0.019	0	1.137	0.007	0.062	0.001	915	45	3.16	0.78	1.13	1.2	1.13972	139.722	6970
USGS-2 09.60	6666	127	128	6539	6794	1.147	0.001	6.26e-05	3.81e-07	0.018	0	1.144	0.007	0.06	0.001	148	4	3.25	4.76	0.89	1	1.14676	146.765	6738
USGS-2 12.40	8910	924	932	7985	9842	1.147	0	6.26e-05	2.18e-07	0.024	0.002	1.144	0.004	0.079	0.008	232	25	2.92	3.62	5	5.2	1.14769	147.687	8959
SKOR2A 1#3	7958	91	92	7866	8049	1.147	0	6.26e-05	3.08e-07	0.022	0	1.144	0.006	0.071	0.001	365	9	3.21	2.27	0.5	0.5	1.1473	147.296	8019
SKSE 1#6	7650	678	682	6972	8332	1.145	0	6.25e-05	4.28e-07	0.021	0.002	1.142	0.008	0.068	0.006	343939	363	2.38	0.17	4.2	4.4	1.14511	145.107	7668
SKSE 5#2	8552	126	126	8426	8677	1.144	0	6.24e-05	4.15e-07	0.023	0	1.141	0.008	0.076	0.001	2347	56	2.66	0.32	0.67	0.7	1.14447	144.466	8605
Decay constants used:
l230Th = 9.194999E-6
l232Th = 4.98667E-11
l235U = 9.722E-10
l234U = 2.835E-6
l238U = 1.55125E-10

## Sheet: Multer et al (2002)
Data of: Multer HG, Gischler E, Lundberg J, Simmons KR, Shinn EA (2002) Key Largo limestone revisited: Pleistocene shelf-edge facies, Florida Keys, USA. Facies 46:229–272
Sample ID	age	error	232Th	238U	error	Initial	error	ActRat	error	ActRat	ActRat	error	232Th	234/238U Init.	d238U Init.	Age
	ka	ka	ppm	ppm		234U/238U		230Th/238U		230Th/232Th	234U/238U		ppb		‰	(yrs BP)
WL 44	4.8	0.03	0.0026	2.63	0.12	1.1494	0.002	0.0493	0.0003	151	1.147	0.002	2.6	1.149	149	4786
WL 50	6.3	0.06	0.0022	2.71	0.11	1.1494	0.0021	0.064	0.0006	240	1.1463	0.0021	2.2	1.14891	148.9	6257
WL 55	6.6	0.03	0.0014	2.68	0.11	1.1488	0.0017	0.0671	0.0003	399	1.1456	0.0017	1.4	1.14833	148.3	6573
WL 64	7.3	0.1	0.0008	2.42	0.12	1.1471	0.0016	0.0737	0.0012	705	1.1436	0.0016	0.8	1.14657	146.6	7254
WT 27.8	6.92	0.04	0.002	2.52	0.001	1.1387	0.0016	0.07	0.0037	7015	1.136	0.0016	2	1.13868	138.7	6926
WT 32	7.3	0.09	0.0064	2.73	0.12	1.1479	0.0015	0.0743	0.0008	97	1.1444	0.0015	6.4	1.14741	147.4	7310
WT 41	8.8	0.1	0.01	2.34	0.004	1.164	0.005	0.09	0.001	1313	1.16	0.005	10	1.16402	164	8791
WT 48	8.7	0.07	0.0115	2.8	0.12	1.1495	0.0025	0.0882	0.0006	66	1.1454	0.0024	11.5	1.14902	149	8723
WT 51	9.33	0.07	0.034	2.39	0.003	1.144	0.004	0.0935	0.0007	431	1.14	0.004	34	1.14373	143.7	9316
WXX 62/63	4.2	0.04	0.01	3.48	0.11	1.1505	0.0013	0.0435	0.0004	47	1.1482	0.0013	10	1.14997	150	4208
WXX 62/63b	4.3	0.2	0.0107	3.47	0.12	1.1482	0.0017	0.0442	0.0019	44	1.146	0.0017	10.7	1.14778	147.8	4285
WXX 64/65	2.3	0.1	0.0004	2.66	0.001	1.1363	0.0012	0.023	0.001	8594	1.135	0.001	0.4	1.13585	135.9	2231
MQ 1-16	2.5	0.06	0.0001	2.79	0.12	1.1464	0.002	0.0256	0.0006	3363	1.145	0.0019	0.1	1.14601	146	2464
SB 2-15	3.6	0.04	0.0055	2.42	0.11	1.1463	0.002	0.037	0.0004	50	1.1444	0.0019	5.5	1.14587	145.9	3581
Half-lives used:
230Th = 75,690 yr
234U = 245,250 yr

## Sheet: Stathakopoulos & Riegl (2015)
Data of: Stathakopoulos A, Riegl BM (2015) Accretion history of mid-Holocene coral reefs from the southeast Florida continental reef tract, USA. Coral Reefs 34:173–187
sample	Age	±	min-Age	max-Age	U238	±	Th232	±	Th230	±	Th230/Th232	±	U238/Th232	±	Th230/U238	±	Th230excess/U238	±	U234/U238	±	U234/U238initial	234/238U Init.	d238U Init.	Age
	ky	ky	ky	ky	ppm	ppm	ppb	ppb	ppt	ppt	dpm/dpm	dpm/dpm	dpm/dpm	dpm/dpm	dpm/dpm	dpm/dpm	dpm/dpm	dpm/dpm	dpm/dpm	dpm/dpm			‰	(yrs BP)
IR-6-1	7.00212	0.022018	6.98012	7.02416	3.22343	0.0014925	0.139435	0.00036902	3.79934	0.00751976	5087.4	16.8127	71558.6	192.259	0.0710942	0.000144511	0.0710858	0.000158961	1.14309	0.000920719	1.14595	1.14594	145.9	6992
IR-6-2	6.96231	0.0273336	6.93501	6.98967	3.97032	0.00306515	2.66453	0.00573877	4.63274	0.0112542	324.622	1.0539	4612.34	10.5528	0.0703812	0.000179401	0.0702511	0.000192739	1.13599	0.00119734	1.1387	1.13869	138.7	6952
IR-7-1	7.24194	0.0292586	7.21271	7.27123	3.43548	0.00176931	0.283668	0.000773504	4.1563	0.0121832	2735.63	10.952	37488.1	104.03	0.0729732	0.00021718	0.0729572	0.000226278	1.13559	0.00091282	1.13839	1.13838	138.4	7231
IR-8-1	6.87251	0.0199331	6.85259	6.89246	3.35961	0.00147827	1.97442	0.00394252	3.8722	0.00749348	366.167	1.0182	5267.03	10.7695	0.0695206	0.00013797	0.0694067	0.000147167	1.13655	0.000781073	1.13923	1.13922	139.2	6862
IR-9-1	5.83625	0.0251714	5.8111	5.86145	3.06012	0.00156377	0.310544	0.000729625	3.02194	0.00988608	1816.87	7.31782	30502.2	73.3407	0.0595652	0.000197226	0.0595455	0.000203369	1.14297	0.000893984	1.14535	1.14534	145.3	5828
IR-9-3	6.01577	0.0190067	5.99678	6.0348	3.55248	0.00197167	1.7842	0.00283998	3.60194	0.00695614	376.923	0.943306	6163.17	10.3894	0.0611574	0.000122889	0.06106	0.000135075	1.138	0.000976326	1.14036	1.14035	140.4	6007
IR-9-4	6.92034	0.0257236	6.89464	6.94609	2.66447	0.00175328	0.226976	0.000604952	3.08661	0.00762188	2539	9.22507	36336.8	99.7553	0.0698739	0.000178563	0.0698574	0.000188495	1.13627	0.0010214	1.13896	1.13895	138.9	6910
IR-10-1	6.4382	0.0300016	6.40823	6.46823	3.59457	0.0019555	3.44139	0.00654879	3.89944	0.0129593	211.557	0.810184	3233.17	6.39903	0.0654334	0.000220354	0.0652478	0.000231827	1.13835	0.00110226	1.14089	1.14088	140.9	6429
IR-10-2	6.21793	0.0233199	6.19464	6.24128	3.07293	0.00192063	0.17015	0.000323236	3.21757	0.00780361	3530.66	10.8771	55903.3	111.8	0.0631566	0.000158179	0.0631459	0.000170315	1.1396	0.00107606	1.14208	1.14207	142.1	6209
IR-10-4	6.37852	0.0288526	6.34971	6.40741	3.09347	0.00197368	0.059986	0.000241238	3.32137	0.00981918	10337.8	51.599	159629	649.989	0.0647612	0.000195866	0.0647575	0.000212603	1.14006	0.00126064	1.1426	1.1426	142.6	6369
IR-10-5	6.52784	0.0238611	6.50401	6.55173	3.21589	0.00224152	0.237611	0.000531683	3.52844	0.00815864	2772.53	8.92109	41893.9	98.1852	0.0661797	0.000159825	0.0661654	0.000171154	1.13895	0.00108966	1.14154	1.14153	141.5	6518
IR-12-1	6.85059	0.0211932	6.82942	6.87181	3.39749	0.00205213	0.405934	0.000777814	3.90438	0.00721603	1795.79	4.78076	25907.1	52.049	0.0693165	0.000134778	0.0692934	0.000147655	1.1382	0.000982304	1.14091	1.1409	140.9	6841
Half-lives used:						Decay constants used:
230Th = 75690						l230Th = 9.15771E-6
232Th = 140E+10						l232Th = 4.94752E-11
234U = 245250						l234U = 2.82629E-6
238U = 4.47E+9						l238U = 1.55125E-10
"For the correction of detrital Th230 a Th230/Th232 activity ratio of 0.6 ± 0.2 was used".
